# Supplementary material for: Alteration of White Matter in Patients with Central Post-Stroke Pain
Source: J Pers Med. 2021 May 15;11(5):417. doi: 10.3390/jpm11050417 (PMC8156708; doi:10.3390/jpm11050417)
Supplement: Supplementary file 1 [file jpm-11-00417-s001.zip]

Archive with 1 entries (1 files):
- jpm-1203963-supplementary.pdf
